# Supplementary material for: Preparation of Chitin–Glucan Complex Aerogel from Mycelium Waste with Tunable Properties
Source: Gels. 2026 Jan 1;12(1):41. doi: 10.3390/gels12010041 (PMC12840671; doi:10.3390/gels12010041)
Supplement: Supplementary file 1 [file gels-12-00041-s001.zip]

Archive with 1 entries (1 files):
- gels-4026045-supplementary.pdf
